# Supplementary material for: Clinical Value of the Systemic Immune Inflammation Index and PD-L1 Expression in Advanced NSCLC Treated with Pembrolizumab: Real-World Preliminary Study
Source: Oncol Res. 2026 May 21;34(6):23. doi: 10.32604/or.2026.077514 (PMC13223186; doi:10.32604/or.2026.077514)
Supplement: Supplementary file 1 [file OncolRes-34-77514-s001.zip]

Archive with 1 entries (1 files):
- TSP_OR_77514-s001.docx
